# Supplementary material for: New Insights on Antennal Sensilla of Anastrepha ludens (Diptera: Tephritidae) Using Advanced Microscopy Techniques
Source: Insects. 2023 Jul 20;14(7):652. doi: 10.3390/insects14070652 (PMC10380199; doi:10.3390/insects14070652)
Supplement: Supplementary file 1 [file insects-14-00652-s001.zip]

Archive with 3 entries (3 files):
- Figure S1.pdf
- Video S1.wmv
- Video S2-Pit.wmv
